# Supplementary material for: Reduced temporal organization of narrative recall in adults with moderate-severe traumatic brain injury
Source: Cortex. Author manuscript; Available in PMC 2026 May 30. (PMC13222038; doi:10.1016/j.cortex.2025.06.007)
Supplement: 2 [file NIHMS2168990-supplement-2.xlsx]

## Sheet: Sheet3
		Example transcripts of narratives with different temporal organization scores. Recall order is color-coded to match the original story details.
Story Order	Original Story Details	Carl was going to go to a Halloweenparty and he decided to go as Frankenstein. And then when he got to the party, he was walking up to the party and he... maybe couldn't see. He couldn't see his friend that he was supposed to meet. He went to the costume shop to pick out a costume and that's all I remember.	He liked the idea of being Frankenstein. So he went and got bolts for his neck, a big old googly eye. And then when he showed up to the Halloween party, dressed as Frankenstein, he scared his friend away because she didn't recognize him.	He dresses up as Frankenstein. He goes to the store and he gets two bolts for his neck and a big googly eye. He wound up, he winds up picking a flower and giving it to a girl.	Carl wanted to be Frankenstein. He was going with a girl, or he liked a girl that was going. And he got to where he was going for Halloween and she was outside and she popped him in his eye.	He was being a Frankenstein and he was trying to meet a girl and everytime he went and met the girl, she got scared and she hit him. So she didn't know who he was.	Carl wanted to be Frankenstein. So he bought bolts and an eye. And he went to the party and he got punched by the girl that he likes.	Carl heard that there was a girl that he liked going to this Halloween party and he was like, "Hmm, I'm going to go too, because that's a great way to meet her and talk to her," and you know, do the thing that someone does when they like someone. So he goes to the store and he decides he's going to dress up likeFrankenstein. So he gets a couple bolts, smacks them on his neck. Gets a big old googl…	He dressed up as Frankenstein and he had bolts in his neck and one eyeball, and the girl he liked showed up and didn't recognize him, and he had got her a flower and she ended up punching him.	Carl got really excited because the girl that he likes was going to be there. So, he got excited and went to the store, got some bolts, and one big googly eye. When he got to the party, he realized that she was standing outside. So again, excitedly... For some reason, it keeps sticking in my head. He got excited and ran over to her, but she was scared because she didn't recognize him. So, she hit…	Carl went to a Halloween party and stopped and got the girl he liked a flower, and he dressed up as Frankenstein with a big googly eye. And the girl he liked didn't recognize him when he presented himself with the flower to give to her. And so she punched him.	Carl wanted to surprise his friend. He wanted to dress as Frankenstein. So, he went to the Halloween costume store, and he got two bolts and a big googlies eye. On the way to the party, he stopped and got a flower for his friend. And then he got over there before he could get inside. He saw her and he started running towards her. She got scared and she punched him in the face.	Carl wanted to go to a Halloween party. So he went down to the costume store, and he wanted to dress as Frankenstein. So he bought a couple of bolts to put in his neck and a big googly eye. And with that, he went to the party. On the way to the party, he picked up a flower because he wanted to impress a girl that he liked. When he saw the girl, she didn't recognize him and scared her. So she hit …	He was going to a Halloween party and the girl he liked was going to be there, and he wanted to impress her. So he went to the store and he bought bolts for his neck, and a big, googly, giant eye. And then on the day of the party he cut a flower to take with him. He went with him to the party and saw the girl he liked outside and got really excited, and he ran to her but she didn't recognize him,…	Carl decided to go to a Halloween party so that he could see the girl that he liked. He decided to be Frankenstein. On the way to the party, picked up a flower for the girl that he liked. Once he got to the party, saw the girl, ran after, she didn't recognize him because he was wearing bolts and a giant googly eye. She hit him.
1	For Halloween, Carl decided he wanted to be Frankenstein.	Carl was going to go to a Halloween party	He liked the idea of being Frankenstein.	He dresses up as Frankenstein.	Carl wanted to be Frankenstein.	He was being a Frankenstein	Carl wanted to be Frankenstein.	Carl heard that there was a girl that he liked	He dressed up as Frankenstein	Carl got really excited because the girl that he likes was going to be there.	Carl went to a Halloween party	He wanted to dress as Frankenstein.	Carl wanted to go to a Halloween party.	He was going to a Halloween party	Carl decided to go to a Halloween party
2	He was going to a Halloween party	and he decided to go as Frankenstein.	So he went and got bolts for his neck, a big old googly eye.	He goes to the store	He was going with a girl, or he liked a girl that was going.	and he was trying to meet a girl	So he bought	going to this Halloween party	and he had bolts in his neck and one eyeball	So, he got excited and went to the store,	and stopped and got the girl he liked	So, he went to the Halloween costume store,	So he went down to the costume store,	and the girl he liked was going to be there, and he wanted to impress her.	so that he could see the girl that he liked.
3	And he knew that the girl he liked would be there and he wanted to impress her.	He went to the costume shop to pick out a costume	he scared his friend away because she didn't recognize him	and he gets two bolts for his neck and a big googly eye.	And he got to where he was going for Halloween and she was outside	and everytime he went and met the girl,	bolts and an eye	So he goes to the store	and the girl he liked	got some bolts, and one big googly eye	a flower	and he got two bolts and a big googly eye.	and he wanted to dress as Frankenstein.	So he went to the store and he bought	He decided to be Frankenstein.
4	So he went to the costume store			He wound up, he winds up picking a flower and giving it to a girl.	and she popped him in his eye.	she got scared	And he went to the party and he got punched	and he decides he's going to dress up like Frankenstein.	showed up and didn't recognize him	When he got to the party, he realized that she was standing outside.	and he dressed up as Frankenstein	On the way to the party, he stopped and got a flower for his friend.	So he bought a couple of bolts to put in his neck and a big googly eye.	bolts for his neck, and a big, googly, giant eye.	On the way to the party, picked up a flower for the girl that he liked.
5	And got bolts for his neck and one big googly eye.					and she hit him.	by the girl that he likes	So he gets a couple bolts, smacks them on his neck. Gets a big old googly eye, smacks it down on his head.	and he had got her a flower	He got excited and ran over to her,	with a big googly eye	And then he got over there before he could get inside. He saw her	On the way to the party, he picked up a flower	And then on the day of the party he cut a flower to take with him.	Once he got to the party, saw the girl,
6	Then on his way to the party he stopped and got a flower to give to the girl.							So he went, and on his way to the party, he was also like, "Wait, maybe I should get a gift for her." And so he grabbed some flowers and makes his way to the party.	and she ended up punching him	but she was scared because she didn't recognize him.	And the girl he liked didn't recognize him when he presented himself with the flower to give to her.	and he started running towards her.	because he wanted to impress a girl that he liked.	He went with them to the party and saw the girl he liked outside	ran after,
7	Before he even got to the party, he saw her outside									So, she hit him.	And so she punched him.	She got scared	She didn't recognize him and scared her.	and got really excited, and he ran to her	she didn't recognize him
8	And he got excited and ran toward her.											and she punched him in the face	So she hit him.	but she didn't recognize him,	because he was wearing bolts and a giant googly eye.
9	But she didn’t recognize him and got scared,													so she punched him.	She hit him.
10	so she hit him in the head.
Temporal Organization Score		0.9	0.38	0.89	0.52	0.77	0.47	0.88	0.39	0.95	0.57	0.95	0.65	0.99	0.61
